# Supplementary material for: Acute and sub-acute toxicity assessment of methanolic stem bark extract of Khaya anthotheca (Meliaceae) in Wistar rats
Source: Trop Med Health. 2025 Aug 29;53:120. doi: 10.1186/s41182-025-00721-9 (PMC12395998; doi:10.1186/s41182-025-00721-9)
Supplement: Supplementary file 1 — Additional file 1 [file 41182_2025_721_MOESM1_ESM.xlsx]

## Sheet: Sheet1
Acute toxic effects of the methanol bark extract of K. anthotheca on the rats
Clinical signs of toxicity		Mortality	Changes in physical appearance		Behavioral pattern				Signs of illness and injury
		Death	Skin and fur	Eyes and mucous membrane	Heartbeat	Salivation	Sleep within the first 29 minutes	Lethargy	Diarrhoea	Comma	Tremors	Convulsions
Experimental groups	5000 mg/kg	0/5	0/5	0/5	0/5	2/5	0/5	0/5	0/5	0/5	0/5	0/5
	2000 mg/kg	0/5	0/5	0/5	0/5	0/5	5/5	0/5	0/5	0/5	0/5	0/5
	Control	0/5	0/5	0/5	0/5	0/5	0/5	0/5	0/5	0/5	0/5	0/5
Sleep after 30 minutes of dosing the animals was considered a normal sleep pattern, since the first rat in the control group slept after 30 minutes
