# Supplementary material for: Acute and sub-acute toxicity assessment of methanolic stem bark extract of Khaya anthotheca (Meliaceae) in Wistar rats
Source: Trop Med Health. 2025 Aug 29;53:120. doi: 10.1186/s41182-025-00721-9 (PMC12395998; doi:10.1186/s41182-025-00721-9)
Supplement: Supplementary file 2 — Additional file 2 [file 41182_2025_721_MOESM2_ESM.xlsx]

## Sheet: Sheet1
	Multiple regression of acute toxicity: Variations of body weight with dosage and treatment time
	Acute toxicity indicators, Dependent variable	Independent variable	B	SE	Beta	t	p
	Body weight,	(Constant)	76.09	4.34		17.54	0
	Model: F(2,42)=13.046,	Dosage	0.02	1.47	0.002	0.02	0.987
	p =0.000, R2=0.383)	Weeks	7.53	1.47	0.619	5.11	0
