# Supplementary material for: Acute and sub-acute toxicity assessment of methanolic stem bark extract of Khaya anthotheca (Meliaceae) in Wistar rats
Source: Trop Med Health. 2025 Aug 29;53:120. doi: 10.1186/s41182-025-00721-9 (PMC12395998; doi:10.1186/s41182-025-00721-9)
Supplement: Supplementary file 3 — Additional file 3 [file 41182_2025_721_MOESM3_ESM.xlsx]

## Sheet: Sheet1
	Multiple regression: Overall variation of sub-acute toxicity parameters with sex, dosages and treatment time.
	Sub-acute toxicity indicators, Dependent variable	Independent variables	B	SE	Beta	t	p
	Body weight,	(Constant)	60.95	3.11		19.59	0
	Model: F(3,196)=151.837,	Sex	-4.6	1.41	-0.13	-3.26	0.001
	p=0.000, R2=0.699)	Dosage	7.54	0.63	0.47	11.97	0
		Weeks	8.65	0.5	0.68	17.37	0
	Food consumption,	(Constant)	11.56	0.65		17.83	0
	Model: F(3,220)=13.93,	Sex	0.42	0.26	0.1	1.63	0.105
	p=0.000, R2=0.16)	Dosage	0.73	0.12	0.39	6.23	0
		Weeks	-0.06	0.12	-0.03	-0.55	0.582
	Water consumption,	(Constant)	12.21	0.65		18.93	0
	Model: F(3,220)=31.58,	Sex	-1.2	0.26	-0.26	-4.64	0
	p=0.000, R2=0.30)	Dosage	0.94	0.12	0.46	8.08	0
		Weeks	0.33	0.12	0.16	2.83	0.005
	Weight of Kidney, Model: F(2,37)=3.869,	(Constant)	0.47	0.04		10.1	0
	p=0.03, R2=0.173)	Sex	-0.02	0.02	-0.1	-0.67	0.507
		Dosage	0.03	0.01	0.4	2.7	0.01
	Weight of Stomach, Model: F(2,37)=15.798,	(Constant)	0.52	0.56		0.92	0.362
	p=0.000, R2=0.461)	Sex	1.4	0.29	0.59	4.86	0
		Dosage	0.36	0.13	0.34	2.83	0.008
	ALB, Model: F(2,37)=2.835,	(Constant)	44.14	1.87		23.64	0
	p=0.072, R2=0.133)	Sex	-1.22	0.96	-0.19	-1.27	0.214
		Dosage	0.87	0.43	0.31	2.02	0.051
	ALT, Model: F(2,37)=1.257,	(Constant)	86.88	10.67		8.15	0
	p=0.296, R2=0.064)	Sex	2.25	5.51	0.07	0.41	0.685
		Dosage	3.77	2.46	0.24	1.53	0.134
	Cl, Model: F(2,37)=17.968,	(Constant)	202.97	16.87		12.03	0
	p=0.000, R2=0.493)	Sex	-51.37	8.71	-0.69	-5.9	0
		Dosage	-4.21	3.9	-0.13	-1.08	0.287
