# Supplementary material for: Acute and sub-acute toxicity assessment of methanolic stem bark extract of Khaya anthotheca (Meliaceae) in Wistar rats
Source: Trop Med Health. 2025 Aug 29;53:120. doi: 10.1186/s41182-025-00721-9 (PMC12395998; doi:10.1186/s41182-025-00721-9)
Supplement: Supplementary file 4 — Additional file 4 [file 41182_2025_721_MOESM4_ESM.xlsx]

## Sheet: Additional File 4
Additional File 4
Variation of weight, food and water consumption, organ weight, biochemical and heamatological parameters of the rats with sex, extract dosages and treatment time
Parameters	Dependent Variable	Independent Variable	df	F	p	Statistics
Preliminary parameters	Weight	Gender	(1,160)	10.189	0.00170099	Three Way Repeated Measures ANOVA
		Dosage	(3,160)	45.8286	1.967e-21
		Weeks	(4,160)	73.1452	3.9434e-35
	Food consumption	Gender	(1,192)	3.43933	0.0651951
		Dosage	(3,192)	21.5197	4.64631e-12
		Weeks	(3,192)	1.8761	0.134991
	Water Consumption	Gender	(1,192)	33.0267	3.52124e-08
		Dosage	(3,192)	48.5359	2.16236e-23
		Weeks	(3,192)	8.15182	3.88996e-05
Organ weight	Kidney	Gender	(1,32)	0.5	0.485	Two Way Repeated Measures ANOVA
		Dosage	(3,32)	4.648	0.008
	Heart	Gender	(1,32)	7.42	0.01
		Dosage	(3,32)	0.928	0.439
	Stomach	Gender	(1,32)	61.394	6.13676e-09
		Dosage	(3,32)	7.485	0.001
Liver Function Parameters	ALTL	Gender	(1,32)	0.266	0.609
		Dosage	(3,32)	6.28	0.002
	GGT12	Gender	(1,32)	4.929	0.034
		Dosage	(3,32)	0.047	0.986
	BILT3	Gender	(1,32)	7.969	0.008
		Dosage	(3,32)	1.267	0.302
	ALP2S	Gender	(1,32)	23.009	3.58445e-05
		Dosage	(3,32)	0.34	0.796
Renal Function Parameters	CREJ2	Gender	(1,32)	6.173	0.018
		Dosage	(3,32)	2.882	0.051
	UREAL	Gender	(1,32)	5.447	0.026
		Dosage	(3,32)	1.064	0.378
	Na	Gender	(1,32)	44.329	1.63896e-07
		Dosage	(3,32)	1.421	0.255
	K	Gender	(1,32)	426.643	4.56584e-20
		Dosage	(3,32)	0.057	0.982
	Cl	Gender	(1,32)	32.291	2.72637e-06
		Dosage	(3,32)	0.597	0.622
Hematological parameters	BASO	Gender	(1,32)	34.894	1.42045e-06
		Dosage	(3,32)	1.996	0.134
	RBC	Gender	(1,32)	78.688	3.90692e-10
		Dosage	(3,32)	1.46	0.244
	HGB	Gender	(1,32)	49.289	5.86884e-08
		Dosage	(3,32)	1.477	0.239
	HCT	Gender	(1,32)	29.035	6.41614e-06
		Dosage	(3,32)	2.26	0.1
	MCV	Gender	(1,32)	8.911	0.005
		Dosage	(3,32)	0.999	0.406
	MCH	Gender	(1,32)	12.347	0.001
		Dosage	(3,32)	0.05	0.985
	MCHC	Gender	(1,32)	11.378	0.002
		Dosage	(3,32)	2.135	0.115
	RDW_SD	Gender	(1,32)	9.786	0.004
		Dosage	(3,32)	2.146	0.114
	MPV	Gender	(1,32)	8.346	0.007
		Dosage	(3,32)	0.178	0.91
